# Supplementary material for: Assessing the Toxicity of Metal- and Carbon-Based Nanomaterials In Vitro: Impact on Respiratory, Intestinal, Skin, and Immune Cell Lines
Source: Int J Mol Sci. 2024 Oct 10;25(20):10910. doi: 10.3390/ijms252010910 (PMC11507852; doi:10.3390/ijms252010910)
Supplement: Supplementary file 1 [file ijms-25-10910-s001.zip]

Archive with 1 entries (1 files):
- ijms-3234448-supplementary.pdf
